# Supplementary material for: Novel Sulfonamide Derivatives Containing a Piperidine Moiety as New Bactericide Leads for Managing Plant Bacterial Diseases
Source: Int J Mol Sci. 2023 Mar 20;24(6):5861. doi: 10.3390/ijms24065861 (PMC10054644; doi:10.3390/ijms24065861)
Supplement: Supplementary file 1 [file ijms-24-05861-s001.zip]

Archive with 1 entries (1 files):
- ijms-2287486-supplementary.pdf
